# Supplementary material for: Overexpression of Sugarcane ScDIR Genes Enhances Drought Tolerance in Nicotiana benthamiana
Source: Int J Mol Sci. 2022 May 10;23(10):5340. doi: 10.3390/ijms23105340 (PMC9141896; doi:10.3390/ijms23105340)
Supplement: Supplementary file 1 [file ijms-23-05340-s001.zip]

Archive with 3 entries (3 files):
- Figure S1.tif
- Figure S2.tif
- Supplementary tables.xlsx
