# Supplementary material for: Overexpression of Sugarcane ScDIR Genes Enhances Drought Tolerance in Nicotiana benthamiana
Source: Int J Mol Sci. 2022 May 10;23(10):5340. doi: 10.3390/ijms23105340 (PMC9141896; doi:10.3390/ijms23105340)
Supplement: Supplementary file 1 [file ijms-23-05340-s001.zip › Supplementary tables.xlsx]

## Sheet: Supplementary table S1
Supplementary table S1 DIR protein family login number and domain
ID	Database	ScDIRs	Domain
AFD64564	NCBI	1	DIR
SP803280_c102302_g1_i6_m.75494	CTBE genome	2	DIR
deg7180000229685_g7309	CTBE genome	3	DIR
SCJLLR1103A10	CTBE genome	4	DIR and JAC
SP803280_c95826_g2_i2_m.53392	RNAseq	5	DIR
Locus_20647 T1	RNAseq	6	DIR
SP803280_c83275_g1_i2_m.29838	RNAseq	7	DIR
SCCCRT3002G10	CTBE genome	8	DIR and JAC
AGT16553	NCBI	9	DIR
SCCCRT1003E03	SUCEST	10	DIR
scf7180000333837_g4499	CTBE genome	11	DIR
evm.model.SCSP803280_000020499.1	CTBE genome	12	DIR
AGT16320	NCBI	13	DIR
SCCCFL4090D02	SUCEST	14	DIR
SCEPAM1024A02	SUCEST	15	DIR
SCACRZ3107F03	SUCEST	16	DIR
scf7180000337536_g3262	CTBE genome	17	DIR
SP803280_c28781_g1_i1_m.6194	RNAseq	18	DIR
deg7180000265184_g1647	CTBE genome	19	DIR
SCEQRT3018G04	SUCEST	20	DIR
deg7180000274433_g5464	CTBE genome	21	DIR
deg7180000224492_g5450	CTBE genome	22	DIR
deg7180000327154_g9288	CTBE genome	23	DIR
scf7180000336326_g1162	CTBE genome	24	DIR
deg7180000228442_g6845	CTBE genome	25	DIR and PK
AGT16550	NCBI	26	DIR
deg7180000192862_g3193	CTBE genome	27	DIR and JAC
deg7180000249536_g5250	CTBE genome	28	DIR and JAC
SP803280_c102826_g1_i1_m.77566	RNAseq	29	DIR
scf7180000373219_g5955	CTBE genome	30	DIR
scf7180000331296_g7159	CTBE genome	31	DIR
deg7180000291448_g2719	CTBE genome	32	DIR
SP803280_c90537_g1_i3_m.40777	CTBE genome	33	DIR
SP803280_c101963_g1_i3_m.73979	RNAseq	34	DIR
scf7180000340913_g1208	CTBE genome	35	DIR
SP803280_c90537_g1_i2_m.40776	RNAseq	36	DIR
SP803280_c90537_g1_i1_m.40775	RNAseq	37	DIR
deg7180000305259_g8162	CTBE genome	38	DIR
SP803280_c33556_g1_i1_m.7228	RNAseq	39	DIR
SP803280_c47743_g1_i2_m.10534	RNAseq	40	DIR and DIR
SP803280_c55334_g1_i2_m.12665_1	RNAseq	41	DIR and DIR
SP803280_c55334_g2_i1_m.12664	RNAseq	42	DIR
scf7180000360073_g6185	CTBE genome	43	DIR
evm.model.SCSP803280_000150701.1	CTBE genome	44	DIR
evm.model.SCSP803280_000167572.1	CTBE genome	45	DIR
Locus_6225	RNAseq	46	DIR
SP803280_c107876_g1_i1_m.99138	RNAseq	47	DIR
deg7180000186549_g1003	CTBE genome	48	DIR
scf7180000352818_g4007	CTBE genome	49	DIR
deg7180000191004_g2524	CTBE genome	50	DIR
SP803280_c63302_g1_i1_m.15700	RNAseq	51	DIR
SP803280_c99151_g1_i1_m.63531	RNAseq	52	DIR
deg7180000185805_g718	CTBE genome	53	DIR
SP803280_c25158_g1_i1_m.5362	RNAseq	54	DIR
SP803280_c90660_g1_i2_m.41009	RNAseq	55	DIR
SP803280_c102302_g1_i1_m.75487	RNAseq	56	DIR
scf7180000338454_g5058	CTBE genome	57	DIR
scf7180000330195_g5319	CTBE genome	58	DIR
evm.model.SCSP803280_000164531.1	CTBE genome	59	DIR
deg7180000274180_g5358	CTBE genome	60	DIR
deg7180000238634_g1041	CTBE genome	61	DIR
deg7180000238634_g1042	CTBE genome	62	DIR
scf7180000367057_g7135	CTBE genome	63	DIR
evm.model.SCSP803280_000006558.2	CTBE genome	64	DIR
Forsythia suspensa
AAF25357.1	NCBI
AAF25358.1	NCBI
Gossypium barbadense
AAS73001.2	NCBI
AAY44415.1	NCBI
Oryza sativa
LOC_Os01g06250	RiceData
LOC_Os01g24960	RiceData
LOC_Os01g25030	RiceData
LOC_Os01g26340	RiceData
LOC_Os03g05030	RiceData
Hordeum vulgare
AAA87042.1	NCBI
AAA87041.1	NCBI
AAB72098.1	NCBI
Picea glauca
ABD52112.1	NCBI
ABD52118.1	NCBI
ABD52121.1	NCBI
ABD52123.1	NCBI
ABD52129.1	NCBI
Pisum sativum
AAD25355.1	NCBI
AAB18669.1	NCBI
Podophyllum peltatum
AAK38666.1	NCBI
Sorghum bicolor
AAM94289.1	NCBI
ABI24164.1	NCBI
Nicotiana sylvestris
XP_009772134.1	NCBI
XP_016510028.1	NCBI
XP_016509621.1	NCBI
Triticum aestivum
AAC49284.1	NCBI
AAM46813.1	NCBI
BAA32786.3	NCBI
AAR20919.1	NCBI
Tsuga heterophylla
AAF25367.1	NCBI
Thuja plicata
AAF25368.1	NCBI
AAF25359.1	NCBI
AAF25360.1	NCBI
AAF25361.1	NCBI
AAF25362.1	NCBI
AAF25363.1	NCBI
AAF25364.1	NCBI
AAF25365.1	NCBI
AAF25366.1	NCBI
AAL92120.1	NCBI

## Sheet: Supplementary table S2
Supplementary table S2 primers
ScDIR genes overexpression primers
primer name	primers (5'-3')
OP-ScDIR5	CCCGAGCTCCTAAACCTTGACGTTGACGGTGTACTGGACG,CGCGGATCCATGCCACTGCCCCCGCC
OP-ScDIR7	CGCGGATCCATGGCCTATTCCGCAACCG,CGCGAGCTCTTAATCGGATTCAGTAGTCTCAAAAAC
OP-ScDIR11	CGCGAGCTCCTACACGCGCAGGTGCA,CGCGGATCCATGGCCAAAAGCAAGCTTAGTACC
OP-ScDIR40	CCCGAGCTCCTAGTATAACCGGACCATAGCAATCAAACATG,CGCGGATCCATGGACGACAATGACTGGTTCCATTGGAGC
ScDIR gene transient expression primers
TE-ScDIR5	CGCGGATCCATGCCACTGCCCCCG, TGCTCTAGAAACCTTGACGTTGACGGTGTACT
TE-ScDIR7	CGCGGATCCATGGCCTATTCCGCAACCG, TGCTCTAGAATCGGATTCAGTAGTCTCAAAAACACTAGTTG
TE-ScDIR11	CGCGGATCCATGGCCAAAAGCAAGCTTAGTACC, TGCTCTAGACACGCGCAGGTGCATG
TE-ScDIR40	CGCGGATCCATGGACGACAATGACTGGTTCCAT, TGCTCTAGAGTATAACCGGACCATAGCAATCAAACA
ScDIR genes qRT-PCR primers
ScDIR1	GACCATCGTGTTCGAGAGGA, GTCTGCCTCACCACCTTGT
ScDIR2	GCACTTCTTCATGCACGACATC,TGCTCATCATGTAGAAGCCCT
ScDIR3	CACCCACCTGAGCTTCTTCA, TGTAGATGCCCTGCATCCTG
ScDIR4	CTGACCGTGAACAACTGGGT, GCAGGGTGCTCTCCTTGAAC
ScDIR5	CCAGAAGACCTTCGGCCTG, CCCTTGGCCATCCTGAACTT
ScDIR6	CATGAGCATGTTCGGCATGG, GTGAACACCAGGTTCATGGC
ScDIR7	GGTGTTCGAGGACAAGAGGTT, CGCTGATCCTGGTGTTGTCC
ScDIR8	TGTGCATCAGCGAGAAGACC, CTGAAGGCCACGCAGTTGAT
ScDIR9	CCATCGACGACCTGATCACC, TGATGCTCACCACGATCACC
ScDIR10	CAGCCACCTGTTCGTGACC, GCTGTTCTCCTGGGTGATGTT
ScDIR11	GACCCCAACACCTACTTCGG, GGTGAACACGAAGTTCAGGC
ScDIR12	CAGTTCTACATGCACGACACC, TCGATCACGTACAGGTCGC
ScDIR13	AGCCCTGCCACAAGATGAC, CGTAGAAGTAGAAGCCCCTGG
ScDIR14	ATCAAGCTGTACTGGCACGA, CGCCGATGTAGATGCCCTG
ScDIR15	TGATCCACCTGCACTTCTACAT, GATCACGGTGGTGTCGCC
ScDIR16	TACTTCCACGACACCGTGAG, GGGGTCGTCCATCACGTTC
ScDIR17	GTGTACGTGATGGACGACCC, GTCCAGGAACACGAAGGTCA
ScDIR18	CACCCACCTGCACTTCTACTT, GGGGTCGTCCATCACGTTC
ScDIR19	AAGCACGGCAACGGCAT, TCACCAGGTCGTGCATGTAG
ScDIR20	AGCTACAACTTCGGCTTCGG, TAGTTGTCGCCCATCACCTG
ScDIR21	TACTTCCACGACACCGTGAG, GGGGTCGTCCATCACGTTC
ScDIR22	CTACCTGAGCAGCATCACCC, TGAACAGCATGTAGCCCCTG
ScDIR23	GAACGGCGCCTACTTCGG, CTCGGTGGTGTCGTCGAA
ScDIR24	ATCTACGACGAGCTGAGGGA, GCTGCTGCTGTCCTCGTC
ScDIR25	CCCGAGCAGTTCATCGAGTT, AGCATCTCCAGCTCGTTCAC
ScDIR26	ATGGCCATCAGCATCAGCAT, TGTCGCCGAAGTAGTTGCC
ScDIR27	GCATCATCGACAACGCCAAG, ACCTCTCGTTCACGAACACC
ScDIR28	CCCACGAGACCATCCTGAAG, CTCCAGTTGCCGGTCTTGAT
ScDIR29	AGCCAGATCATCGTGTTCCA, TCTGCACGTCGTTGTACTTGA
ScDIR30	CGCCTACTTCGAGATCAGCA, CGTCGAACACGGTCCAGTC
ScDIR31	TGACCGACTGGCCCATCTA, TGCCCTTGAACCTGTCGTC
ScDIR32	GTGCTGAACAACGCCCTGA, ATCACGCTCTCCCTCACCTT
ScDIR33	GACGAGAGCAGGTACATCGG, CGGTGCTGTAGTAGTAGGCG
ScDIR34	ACAAGAACGCCAGCACCTT, CTGTACTTGCCGTAGTCGCT
ScDIR35	CACTACATCTGGGCCAGCAC, ATCACGTACACGTCCAGCTC
ScDIR36	TCAAGGACGGCAGCAGGTA, ATGGTGAAGATGGTGGTGTCG
ScDIR37	ACCAGAACATCATCGGCAGG, TGAACTTGATGGTGCCGTGG
ScDIR38	GTGACCAAGATCGGCCTGT, GCTCACCTCCTTCACGTACTC
ScDIR39	ATCGTGTTCGAGACCGAGAG, CACGTCCATGGTGAACTCGT
ScDIR40	CTACGGCATCCAGATCAGCG, CGTAGATGGGGTAGTCGTGC
ScDIR41	GTTCAGCGACGAGAGGTTCA, AAGCACTTGGTCTCGATGGG
ScDIR42	GCACGACTACCCCATCTACG, TGGTTGCCGATGGTCTTCAG
ScDIR43	GCCACCTACGAGAGGATCAG, TTGGTGGTGTTGTCCCTCAT
ScDIR44	GAGCGAGCTGAAGATGACCC, CACACGTAGTCGGGGTAGGT
ScDIR45	AACAAGGAGGTGTACAGCGG, TAGTGCCACACGTAGTTGGG
ScDIR46	AGCCCCAACTACGTGTACCA, GGCTTCATGGGGGTGTAGAA
ScDIR47	CAGGTGATGGGCGACAACAA, GTAGGTGCCGTAGAAGTCCAG
ScDIR48	AGGACTGGACCATCGTGGA, CGGCGATCTTGTGCTTGATG
ScDIR49	TGATCGACGACGTGCTGAC, ACGCCGAAGAAGTTGATGGT
ScDIR50	GTGACCGCCATGTTCAAGGA, GTGAACTGCAGCACGGTCT
ScDIR51	AACATCCCCTTCGTGAACGC, CGAAGAAGCTCAGGGTGTCG
ScDIR52	TGAGGGGCAGGAAGGAGTT, CTCACGCCGAAGAACCTCAG
ScDIR53	CCGAGCACCTGAACTTCTACAT, AGCACCACGTTCATGGTCA
ScDIR54	CCGTGAGGGTGGTGAACG, GTCAGCACCACGTTCATGTTC
ScDIR55	ACCATGAACGTGGTGCTGAG, ACATCACGTACACGTCCAGC
ScDIR56	ATGATGAGCAGCCAGAGCAG, GGGTCTTCCACAGCACGTAG
ScDIR57	CTGATCGTGAACGGCAGCA, GGCCATCACGTCGTTCCT
ScDIR58	TGTTCAACTTCGTGTTCACCG, GATGTAGGCGTCGTACTCGT
ScDIR59	CGACTACGGCGAGTACAGC, TGTCGAACACCACCACGATG
ScDIR60	CCAGCTTCACCTGCGTGT, AGCAGCTTGAACAGGCTGTAG
ScDIR61	CAGCCACAACAAGACCGAGA, AACACGTAGATGGTGCCGAA
ScDIR62	CCTGATCCCCTGGTTCGTG, GGTCGTCCCTGAACACGTAG
ScDIR63	AGGATCATCTTCTGCGTGGTG, CGGTCATCCTGTGGTGGAA
ScDIR64	ATGTTCGTGAGCCAGACCG, AACATCACGTAGTGCCTCCTG
GAPDH	CACGGCCACTGGAAGCA, TCCTCAGGGTTCCTGATGCC
Actin	CTGGAATGGTCAAGGCTGGT, TCCTTCTGTCCCATCCCTACC
bE4/bE8	CGCTCTGGTTCATCAACG, TGCTGTCGATGGAAGGTGT

## Sheet: Supplementary table S3
Supplementary table S4 Disease-resistance coefficients of Physiological and biochemical indices of drought tolerance in transgenic N. benthamiana.
Variety	Disease-resistance coefficients（DRC%）
	CAT	H2O2	SOD	MDA
35S::ScDIR5	138.1bcd	138.8bcd	69.9d	202.4abc
35S::ScDIR7	106.5cd	192.6abcd	96.6cd	220.0abc
35S::ScDIR11	108.9cd	259.2ab	123.5cd	124.4cd
35S::ScDIR40	128.1cd	296.0a	86.7cd	154.9bcd

## Sheet: Supplementary table S4
Supplementary table S5 Correlation matrix of test indices of drought tolerance in transgenic N. benthamiana.
Indexes	CAT	H2O2	SOD	MDA
CAT	1
H2O2	-0.497768	1
SOD	0.235887	-0.341825	1
MDA	-0.661617	0.463888	-0.355947	1
